# Supplementary material for: Morphological analyses suggest a new taxonomic circumscription for Hymenaea courbaril L. (Leguminosae, Caesalpinioideae)
Source: PhytoKeys. 2014 Jun 18;(38):101–18. doi: 10.3897/phytokeys.38.7408 (PMC4086212; doi:10.3897/phytokeys.38.7408)
Supplement: XML Treatment for Hymenaea courbaril [file phytokeys.38.7408-treatment1.xml]

<!DOCTYPE tp:taxon-treatment
  PUBLIC "-//TaxonX//DTD Taxonomic Treatment Publishing DTD v0 20100105//EN" "tax-treatment-NSO.dtd">
<tp:taxon-treatment xmlns:tp="http://www.plazi.org/taxpub"><tp:treatment-meta><mixed-citation publication-type="journal"><person-group><name><surname>Souza</surname><given-names>Isys Mascarenhas</given-names></name><name><surname>Funch</surname><given-names>Ligia Silveira</given-names></name><name><surname>de Queiroz</surname><given-names>Luciano Paganucci</given-names></name></person-group><article-title>Morphological analyses suggest a new taxonomic circumscription for
                    <italic>Hymenaea courbaril</italic> L. (Leguminosae, Caesalpinioideae)</article-title><source>PhytoKeys</source><day>18</day><month>6</month><year>2014</year><volume>2014</volume><issue>38</issue><fpage>101</fpage><lpage>118</lpage><pub-id pub-id-type="doi">10.3897/phytokeys.38.7408</pub-id></mixed-citation></tp:treatment-meta><tp:nomenclature><tp:taxon-name>
                        <tp:taxon-name-part taxon-name-part-type="genus">Hymenaea</tp:taxon-name-part>
                        <tp:taxon-name-part taxon-name-part-type="species">courbaril</tp:taxon-name-part>
                    </tp:taxon-name><tp:taxon-authority>L., Sp. Pl. 1192. 1753. Lectotype. “Ceratia diphyllos Antegoana, Ricini majoris, fructu osseo, siliqua grandi incluso” in Plukenet, Phytographia, t. 82, f. 3, 1691 (designated by Lee and Langenheim in Univ. Calif. Publ. Bot. 69: 81. 1975).</tp:taxon-authority><tp:nomenclature-citation-list><tp:nomenclature-citation><tp:taxon-name>Hymenaea resinifera</tp:taxon-name><comment> Salisb., Prodr. 327. 1796, <italic>nom. nud</italic>.</comment></tp:nomenclature-citation><tp:nomenclature-citation><tp:taxon-name>? Hymenaea animifera</tp:taxon-name><comment> Stokes, Bot. Mat. Med. 2: 449. 1812, <italic>fide</italic> Lee and Langenheim in Univ. Calif. Publ. Bot. 69: 81. 1975.</comment></tp:nomenclature-citation><tp:nomenclature-citation><tp:taxon-name>Hymenaea candolleana</tp:taxon-name><comment> Kunth [spelled ‘<italic>candolliana’</italic>], Nov. Gen. and Sp. 6: 323, pl 556. 1824. Type: México, Acapulco, <italic>Bonpland 3875</italic> (holotype P!).</comment></tp:nomenclature-citation><tp:nomenclature-citation><tp:taxon-name>Hymenaea confertifolia</tp:taxon-name><comment> Hayne, Getreue Darstell. Gew., 11, pl. 9. 1830. Lectotype (designated here): <italic>Sellow</italic> s.n., s.d. (lectotype W 48857!).</comment></tp:nomenclature-citation><tp:nomenclature-citation><tp:taxon-name>Hymenaea stilbocarpa</tp:taxon-name><comment> Hayne, Getreue Darstell. Gew., 11, pl. 11. 1830. <italic><tp:taxon-name>Hymenaea courbaril</tp:taxon-name></italic> var. <italic>stilbocarpa</italic> (Hayne) Lee and Lang., J. Arnold Arbor. 55: 449. 1974, syn. nov. Lectotype (designated here): “S. Pauli, sylv. ad Faz. de S. Anna”, <italic>Martius</italic> (lectotype M! [barcode n° M-0215314], photo HUEFS!, isolectotype M! [barcode n° M-0215313], photo HUEFS!).</comment></tp:nomenclature-citation><tp:nomenclature-citation><tp:taxon-name>Hymenaea retusa</tp:taxon-name><comment> Willd. ex Hayne, Darst. Beschreib. Arzneigew. 11: pl. 12. 1830. Type: México, Acapulco, <italic>Humboldt</italic> (holotype B!), <italic>nom. illegit</italic>.</comment></tp:nomenclature-citation><tp:nomenclature-citation><tp:taxon-name>Hymenaea splendida</tp:taxon-name><comment> Vogel, Linnaea 11: 409. 1837. Type: <italic>Sellow 1025</italic> (holotype B†).</comment></tp:nomenclature-citation><tp:nomenclature-citation><tp:taxon-name>Hymenaea courbaril</tp:taxon-name><comment> var. <italic>obtusifolia</italic> Ducke, Arch. Jard. Bot. Rio de Janeiro, 4: 47. 1925. Type: Brazil, Pará, Belém (Ilha do Marajó?), <italic>Ducke RB 16906</italic> (holotype RB!, isotypes A!, MG!, P!, U!, US!).</comment></tp:nomenclature-citation><tp:nomenclature-citation><tp:taxon-name>Hymenaea courbaril</tp:taxon-name><comment> var. <italic>subsessilis</italic> Ducke, Arch. Jard. Bot. Rio de Janeiro 4: 265. 1925, syn. nov. Neotype (designated by Lee and Langenheim in Univ. Calif. Publ. Bot. 69: 89. 1975): Brasil, Amazonas, Flores, <italic>Ducke MG 11167</italic> (neotype MG!).</comment></tp:nomenclature-citation><tp:nomenclature-citation><tp:taxon-name>Hymenaea multiflora</tp:taxon-name><comment> Kleinhoonte, Recueil Trav. Bot. Neerl. 22: 405. 1925. Type: Suriname, Boschreserve, Kaboeri, Coll. by the Forestry Bureau Herb. 4943 (holotype U!).</comment></tp:nomenclature-citation><tp:nomenclature-citation><tp:taxon-name>Inga megacarpa</tp:taxon-name><comment> M.E. Jones, Contr. West Bot. 15: 140. 1929. Type: México, Nayarit, <italic>M.E. Jones 23012</italic> (holotype RSA!, isotypes F!, GH!, NY!).</comment></tp:nomenclature-citation><tp:nomenclature-citation><tp:taxon-name>Hymenaea courbaril</tp:taxon-name><comment> var. <italic>villosa</italic> Y.T. Lee and Andrade-Lima, J. Arnold Arbor. 55: 446. 1974, syn. nov. Type: Brasil, Paraíba, Paquevira de Natuba, <italic>Lee and Andrade-Lima 83</italic> (holotype UC!).</comment></tp:nomenclature-citation></tp:nomenclature-citation-list></tp:nomenclature><tp:treatment-sec sec-type="Description"><title>Description.</title><p>Large trees, to 30 m tall. Petiole 1.1–1.7 (–2) cm long; petiolule 4–5 mm long; leaflets 6–9 (–10.2) × 2.8–4 (–5.1) cm, elliptic, rarely ovate, straight or slightly falcate due to central vein with an angle c. 10°, apex acute or obtuse, rarely acuminate, base acute along the inner margin and rounded along the outer margin, distance from the inner margin to central vein 7–10 mm in the basal region. Flower buds 2.1–2.5 cm <!--PageBreak-->long; flower 2.2–3.1 cm long; hypanthium 7–15 mm long; petals 1.1–2.0 cm long. Fruit cylindrical, of uniform width, apex mostly rounded and apiculate.</p><p><italic><tp:taxon-name>Hymenaea courbaril</tp:taxon-name></italic> is defined here more narrowly than the circumscription adopted by <xref ref-type="bibr" rid="B22">Lee and Langenheim (1975)</xref>, as we are proposing the exclusion of the varieties <italic>altissima</italic> and <italic>longifolia</italic> and their recognition as distinct species. In this narrower sense, <italic><tp:taxon-name>Hymenaea courbaril</tp:taxon-name></italic> is characterized by leaflets with slightly convex inner margins and midrib slightly arched, resulting in an elliptic or ovate outline, not or only slightly falcate, apex mostly acute or obtuse (<xref ref-type="fig" rid="F3">Figure 3</xref>). It presents flowers larger than the other species of the <italic><tp:taxon-name>Hymenaea courbaril</tp:taxon-name></italic> complex, and cylindrical fruits mostly with more than five seeds (<xref ref-type="table" rid="T4">Table 4</xref>). It has a wide geographical range, mostly in different nuclei of Seasonally Dry Forests in Mexico, Central America, Caribbean, northern South America, Bolivia, and Brazil (from the Amazon region to Paraná State in the south).</p><p>Nomenclatural problems with several names associated with <italic><tp:taxon-name>Hymenaea courbaril</tp:taxon-name></italic> were not amended by <xref ref-type="bibr" rid="B22">Lee and Langenheim (1975)</xref> when they undertook their taxonomic revision of the genus. No formal type for <italic><tp:taxon-name>Hymenaea stilbocarpa</tp:taxon-name></italic> was cited by <xref ref-type="bibr" rid="B22">Lee and Langenheim (1975)</xref>, who stated that no specimen was cited in the original description of Hayne (1830). However, Hayne (1830) based <italic><tp:taxon-name>Hymenaea stilbocarpa</tp:taxon-name></italic> on material collected by Martius, citing “Wäscht in Brasilien in Wäldern der Provinzen S. Paulo, Minas Geraes und Bahia (Martius)”. We found a specimen in the M herbarium collected by Martius in the Brazilian state of São Paulo (Santana farm) with an attached label indicating that this plant was distributed over the “Prov. Rio de Jº., S. Paulo, Minas Geraes, Bahia”, which probably served as the original material for Hayne’s description of <italic><tp:taxon-name>Hymenaea stilbocarpa</tp:taxon-name></italic>. Thus, we are lectotypifying this species with Martius’ specimen held in M under the barcode number M-0215314.</p><p><!--PageBreak--><italic><tp:taxon-name>Hymenaea confertifolia</tp:taxon-name></italic> Hayne was based on material collected by Sellow and Olfers in Brazil (“Wächst in Brasilien (Olfers u. Sellow)”; Hayne 1830: table 9). Lee and Langenheim (1975: 88) stated that this name was based on <italic>Sellow 1025</italic> and that the “holotype” in the B herbarium was destroyed. However, as Hayne (1830) did not refer to one particular specimen, all materials collected by Sellow or Olfers that can be linked with <italic><tp:taxon-name>Hymenaea confertifolia</tp:taxon-name></italic> should be considered syntypes. No such specimens can be found in the B herbarium, and were probably destroyed. A duplicate from B collected by Sellow was found in W annotated as <italic><tp:taxon-name>Hymenaea confertifolia</tp:taxon-name></italic>, and is designated here as the lectotype of this name.</p><p><italic><tp:taxon-name>Hymenaea retusa</tp:taxon-name></italic> Willd. ex Hayne was published as a homotypic synonym of <italic><tp:taxon-name>Hymenaea candolleana</tp:taxon-name></italic> (Hayne 1830). It is thus illegitimate under the Article 52 of the International Code of Botanical Nomenclature (<xref ref-type="bibr" rid="B25">McNeill et al. 2011</xref>).</p><p><italic><tp:taxon-name>Hymenaea courbaril</tp:taxon-name></italic> var. <italic>obtusifolia</italic> Ducke was published based on a tree cultivated in the Pará Botanical Garden (now Museu Paraense Emílio Goeldi, Belém, state of Pará, Brazil). <xref ref-type="bibr" rid="B22">Lee and Langenheim (1975)</xref> misinterpreted this as evidence that the holotype was the specimen in the herbarium of this museum (MG). However, Ducke (1925: 47) explicitly stated that “specimina florifera and fructus in herb. Jard. Bot. Rio n. 16.906”, and thus the RB material should be considered as the holotype of this name.</p><p>Ducke (1925: 265) did not cite any specimen when describing <italic><tp:taxon-name>Hymenaea courbaril</tp:taxon-name></italic> var. <italic>subsessilis</italic> Ducke. <xref ref-type="bibr" rid="B22">Lee and Langenheim (1975)</xref> did not explicitly designate a type for this variety, but chose a “representative specimen” collected “in the same general area believed to be the type locality”. We are accepting it as an inferential typification, and the status of this material should be a neotype since no other specimen was refereed in the protologue.</p></tp:treatment-sec><tp:treatment-sec><!--Section generated to contain objects referenced in tp:taxon-treatment.--><fig id="F3" position="float" orientation="portrait"><label>Figure 3.</label><caption><p>Leaf morphology of the species recognized in the <italic><tp:taxon-name>Hymenaea courbaril</tp:taxon-name></italic> complex: <bold>A</bold> <italic><tp:taxon-name>Hymenaea longifolia</tp:taxon-name></italic> <bold>B</bold> <italic><tp:taxon-name>Hymenaea courbaril</tp:taxon-name></italic> <bold>C</bold> <italic><tp:taxon-name>Hymenaea altissima</tp:taxon-name></italic>. Scale bar = 1 cm.</p></caption><graphic xmlns:xlink="http://www.w3.org/1999/xlink" xlink:href="phytokeys-038-101-g003.jpg" position="float" orientation="portrait" xlink:type="simple"/></fig><table-wrap id="T4" position="float" orientation="portrait"><label>Table 4.</label><caption><p>Morphological comparison between <italic><tp:taxon-name>Hymenaea courbaril</tp:taxon-name></italic>, <italic><tp:taxon-name>Hymenaea altissima</tp:taxon-name></italic>, and <italic><tp:taxon-name>Hymenaea longifolia</tp:taxon-name></italic>.</p></caption><table><tbody><tr><th rowspan="1" colspan="1"/><th rowspan="1" colspan="1"><italic><tp:taxon-name>Hymenaea courbaril</tp:taxon-name></italic></th><th rowspan="1" colspan="1"><italic><tp:taxon-name>Hymenaea altissima</tp:taxon-name></italic></th><th rowspan="1" colspan="1"><italic><tp:taxon-name>Hymenaea longifolia</tp:taxon-name></italic></th></tr><tr><td rowspan="1" colspan="1">Leaflet outline</td><td rowspan="1" colspan="1">Elliptic or ovate, not or slightly falcate</td><td rowspan="1" colspan="1">Falcately elliptic</td><td rowspan="1" colspan="1">Oblong or narrowly elliptic, not falcate</td></tr><tr><td rowspan="1" colspan="1">Inner margin of the leaflet</td><td rowspan="1" colspan="1">Straight or slightly concave</td><td rowspan="1" colspan="1">Strongly concave</td><td rowspan="1" colspan="1">Straight</td></tr><tr><td rowspan="1" colspan="1">Outer base of the leaflet</td><td rowspan="1" colspan="1">Slightly rounded</td><td rowspan="1" colspan="1">Truncate</td><td rowspan="1" colspan="1">Rounded</td></tr><tr><td rowspan="1" colspan="1">Apex</td><td rowspan="1" colspan="1">Acute, rarely obtuse</td><td rowspan="1" colspan="1">Abruptly acuminate </td><td rowspan="1" colspan="1">Obtuse, rarely rounded</td></tr><tr><td rowspan="1" colspan="1">Petiole length (cm)</td><td rowspan="1" colspan="1">1.1–1.7 (– 2)</td><td rowspan="1" colspan="1">1–1.3 (– 1.7)</td><td rowspan="1" colspan="1">2.6–3</td></tr><tr><td rowspan="1" colspan="1">Petiolule length (mm)</td><td rowspan="1" colspan="1">4–5</td><td rowspan="1" colspan="1">3–4 (– 5)</td><td rowspan="1" colspan="1">7–8</td></tr><tr><td rowspan="1" colspan="1">Leaflet size (cm)</td><td rowspan="1" colspan="1">6–9 (– 10.2) × 2.8–4 (– 5.1)</td><td rowspan="1" colspan="1">4–5.7 (– 6.4) × 2.0–2.5</td><td rowspan="1" colspan="1">10.1–12.5 (–15.4) × 4.5–6.5 (– 6.9)</td></tr><tr><td rowspan="1" colspan="1">Flower length (cm)</td><td rowspan="1" colspan="1">2.2–3.1</td><td rowspan="1" colspan="1">2–2.7</td><td rowspan="1" colspan="1">2.6–3.8</td></tr><tr><td rowspan="1" colspan="1">Fruit shape</td><td rowspan="1" colspan="1">Cylindrical, rounded in cross section</td><td rowspan="1" colspan="1">Cylindrical, rounded in cross section</td><td rowspan="1" colspan="1">Oblongoid, compressed in cross section</td></tr><tr><td rowspan="1" colspan="1">Seeds per fruit</td><td rowspan="1" colspan="1">Mostly &gt; 4</td><td rowspan="1" colspan="1">Mostly 1–2</td><td rowspan="1" colspan="1">Mostly &gt; 4</td></tr></tbody></table></table-wrap></tp:treatment-sec><ref-list><ref id="B22"><mixed-citation xmlns:xlink="http://www.w3.org/1999/xlink" xlink:type="simple"><!--PageBreak--><person-group><name name-style="western"><surname>Lee</surname><given-names>Y-T</given-names></name><name name-style="western"><surname>Langenheim</surname><given-names>JH</given-names></name></person-group> (<year>1975</year>)<source> Systematics of the genus <italic>Hymenaea L</italic>. (Leguminosae, Caesalpinioideae, Detarieae). University of California Publications in Botany 69: 109.</source></mixed-citation></ref><ref id="B25"><mixed-citation xmlns:xlink="http://www.w3.org/1999/xlink" xlink:type="simple"><person-group><name name-style="western"><surname>McNeill</surname><given-names>J</given-names></name><name name-style="western"><surname>Barrie</surname><given-names>CFR</given-names></name><name name-style="western"><surname>Buck</surname><given-names>WR</given-names></name><name name-style="western"><surname>Demoulin</surname><given-names>V</given-names></name><name name-style="western"><surname>Greuter</surname><given-names>W</given-names></name><name name-style="western"><surname>Hawksworth</surname><given-names>DL</given-names></name><name name-style="western"><surname>Herendeen</surname><given-names>PS</given-names></name><name name-style="western"><surname>Knapp</surname><given-names>S</given-names></name><name name-style="western"><surname>Marhold</surname><given-names>K</given-names></name><name name-style="western"><surname>Prado</surname><given-names>J</given-names></name><name name-style="western"><surname>Prud’Homme</surname><given-names>van Reine WF</given-names></name><name name-style="western"><surname>Smith</surname><given-names>GF</given-names></name><name name-style="western"><surname>Wiersema</surname><given-names>JH</given-names></name></person-group> (<year>2011</year>)<source> International Code of Nomenclature for algae, fungi and plants (Melborne Code)</source>. <ext-link ext-link-type="uri" xlink:href="http://ibot.sav.sk/icbn/main.html" xlink:type="simple">http://ibot.sav.sk/icbn/main.html</ext-link><date-in-citation content-type="access-date">[accessed 21 Nov 2013]</date-in-citation></mixed-citation></ref></ref-list></tp:taxon-treatment>
