# Supplementary material for: Morphological analyses suggest a new taxonomic circumscription for Hymenaea courbaril L. (Leguminosae, Caesalpinioideae)
Source: PhytoKeys. 2014 Jun 18;(38):101–18. doi: 10.3897/phytokeys.38.7408 (PMC4086212; doi:10.3897/phytokeys.38.7408)
Supplement: XML Treatment for Hymenaea altissima [file phytokeys.38.7408-treatment2.xml]

<!DOCTYPE tp:taxon-treatment
  PUBLIC "-//TaxonX//DTD Taxonomic Treatment Publishing DTD v0 20100105//EN" "tax-treatment-NSO.dtd">
<tp:taxon-treatment xmlns:tp="http://www.plazi.org/taxpub"><tp:treatment-meta><mixed-citation publication-type="journal"><person-group><name><surname>Souza</surname><given-names>Isys Mascarenhas</given-names></name><name><surname>Funch</surname><given-names>Ligia Silveira</given-names></name><name><surname>de Queiroz</surname><given-names>Luciano Paganucci</given-names></name></person-group><article-title>Morphological analyses suggest a new taxonomic circumscription for
                    <italic>Hymenaea courbaril</italic> L. (Leguminosae, Caesalpinioideae)</article-title><source>PhytoKeys</source><day>18</day><month>6</month><year>2014</year><volume>2014</volume><issue>38</issue><fpage>101</fpage><lpage>118</lpage><pub-id pub-id-type="doi">10.3897/phytokeys.38.7408</pub-id></mixed-citation></tp:treatment-meta><tp:nomenclature><tp:taxon-name>
                        <tp:taxon-name-part taxon-name-part-type="genus">Hymenaea</tp:taxon-name-part>
                        <tp:taxon-name-part taxon-name-part-type="species">altissima</tp:taxon-name-part>
                    </tp:taxon-name><tp:taxon-authority>Ducke, Anais Acad. Brasil. Ci. 7: 207. 1935. Lectotype (designated by Egler in Bol. Mus. Emílio Goeldi. Nov. Ser. Botânica. 18: 51. 1963): Brazil, Rio de Janeiro, Avelar, Faz. Pau Grande, Posse, G. M. Nunes 3 (lectotype RB!, isolectotypes MG!, R!).</tp:taxon-authority><tp:nomenclature-citation-list><tp:nomenclature-citation><tp:taxon-name>Hymenaea courbaril</tp:taxon-name><comment> var. <italic>altissima</italic> (Ducke) Lee and Lang., J. Arnold Arbor. 55: 448. 1974.</comment></tp:nomenclature-citation></tp:nomenclature-citation-list></tp:nomenclature><tp:treatment-sec sec-type="Description"><title>Description. </title><p>Large trees, up to 38 m tall. Petiole 1–1.3 (–1.7) cm long; petiolule 3–4 (–5) mm long; leaflets 4–5.7 (–6.4) × 2–2.5 cm, oval, narrow-elliptic or elliptic, strongly falcate, due to central vein with an angle c. 35°, apex acuminate, rarely acute, base acute along the inner margin and truncate along the outer margin, distance from the inner margin to central vein 4–5 mm in the basal region. Flower buds 1.5–2.5 cm long; flower 2–2.7 cm long; hypanthium 7–12 mm long; petals 1.2–1.6 cm long. Fruit cylindrical, of uniform width, apex mostly rounded and apiculate.</p><p><italic><tp:taxon-name>Hymenaea altissima</tp:taxon-name></italic> shows the smallest leaflets and flowers in the species group related to <italic><tp:taxon-name>Hymenaea courbaril</tp:taxon-name></italic> (<xref ref-type="table" rid="T4">Table 4</xref>). Additionally, its leaflets are strongly falcate due to the strongly curved and displaced midvein, with an abruptly acuminate apex. The base of the <!--PageBreak-->leaflet is acute along the inner margin and truncate along the outer margin (<xref ref-type="fig" rid="F3">Figure 3</xref>). The fruits are mostly cylindrical, as in <italic><tp:taxon-name>Hymenaea courbaril</tp:taxon-name></italic>, but usually shorter than those of this species (4–5 vs. 8–20 cm long) because they have only one or two seeds, while in <italic><tp:taxon-name>Hymenaea courbaril</tp:taxon-name></italic> they usually have six or more seeds. This species is restricted to the coastal rain forests of eastern Brazil, from southern Bahia State to São Paulo and Paraná states.</p><p>This species was described by <xref ref-type="bibr" rid="B12">Ducke (1935)</xref> as <italic><tp:taxon-name>Hymenaea altissima</tp:taxon-name></italic>. <xref ref-type="bibr" rid="B21">Lee and Langenheim (1974)</xref> treated it as a variety of <italic><tp:taxon-name>Hymenaea courbaril</tp:taxon-name></italic>. Later, these latter authors highlighted the differences between this taxon and the other varieties as having smaller and falcate leaflets and smaller flowers (<xref ref-type="bibr" rid="B22">Lee and Langenheim 1975</xref>: 86), but kept it as a variety of <italic><tp:taxon-name>Hymenaea courbaril</tp:taxon-name></italic>, a position also adopted by <xref ref-type="bibr" rid="B30">Pestana (2010)</xref>. Our results indicated that the leaf traits of <italic><tp:taxon-name>Hymenaea altissima</tp:taxon-name></italic> are clearly distinct of those of <italic><tp:taxon-name>Hymenaea courbaril</tp:taxon-name></italic> and <italic><tp:taxon-name>Hymenaea longifolia</tp:taxon-name></italic>. These results, together with the distinctive flower and fruit traits and the coherent distribution and habitat data, all give support to the original view of <xref ref-type="bibr" rid="B12">Ducke (1935)</xref> in considering it a different species.</p><p>Lee and Langenheim (1975: 84) stated that the lectotype of <italic><tp:taxon-name>Hymenaea altissima</tp:taxon-name></italic> was designated by <xref ref-type="bibr" rid="B13">Egler (1963)</xref> as the specimen “<italic>A. Ducke RB 30306</italic>”. However, Egler (1963: 51) simply indicated that the type should be “Type: RB 23.306”. We could not track any specimens of <italic><tp:taxon-name>Hymenaea</tp:taxon-name></italic> in the RB herbarium with the numbers RB 30306 or RB 23306. We encountered, however, a specimen annotated by Ducke as <italic><tp:taxon-name>Hymenaea altissima</tp:taxon-name></italic> that was collected in the state of “Rio de Janeiro, Avelar” by G. M. Nunes in 1925 and could be linked to the protologue of <italic><tp:taxon-name>Hymenaea altissima</tp:taxon-name></italic> (<xref ref-type="bibr" rid="B12">Ducke 1935</xref>). This specimen is numbered RB 20306, and we are assuming that both <xref ref-type="bibr" rid="B13">Egler (1963)</xref> and <xref ref-type="bibr" rid="B22">Lee and Langenheim (1975)</xref> erroneously noted the RB number when referring to the lectotype of <italic><tp:taxon-name>Hymenaea altissima</tp:taxon-name></italic>.</p></tp:treatment-sec><tp:treatment-sec><!--Section generated to contain objects referenced in tp:taxon-treatment.--><table-wrap id="T4" position="float" orientation="portrait"><label>Table 4.</label><caption><p>Morphological comparison between <italic><tp:taxon-name>Hymenaea courbaril</tp:taxon-name></italic>, <italic><tp:taxon-name>Hymenaea altissima</tp:taxon-name></italic>, and <italic><tp:taxon-name>Hymenaea longifolia</tp:taxon-name></italic>.</p></caption><table><tbody><tr><th rowspan="1" colspan="1"/><th rowspan="1" colspan="1"><italic><tp:taxon-name>Hymenaea courbaril</tp:taxon-name></italic></th><th rowspan="1" colspan="1"><italic><tp:taxon-name>Hymenaea altissima</tp:taxon-name></italic></th><th rowspan="1" colspan="1"><italic><tp:taxon-name>Hymenaea longifolia</tp:taxon-name></italic></th></tr><tr><td rowspan="1" colspan="1">Leaflet outline</td><td rowspan="1" colspan="1">Elliptic or ovate, not or slightly falcate</td><td rowspan="1" colspan="1">Falcately elliptic</td><td rowspan="1" colspan="1">Oblong or narrowly elliptic, not falcate</td></tr><tr><td rowspan="1" colspan="1">Inner margin of the leaflet</td><td rowspan="1" colspan="1">Straight or slightly concave</td><td rowspan="1" colspan="1">Strongly concave</td><td rowspan="1" colspan="1">Straight</td></tr><tr><td rowspan="1" colspan="1">Outer base of the leaflet</td><td rowspan="1" colspan="1">Slightly rounded</td><td rowspan="1" colspan="1">Truncate</td><td rowspan="1" colspan="1">Rounded</td></tr><tr><td rowspan="1" colspan="1">Apex</td><td rowspan="1" colspan="1">Acute, rarely obtuse</td><td rowspan="1" colspan="1">Abruptly acuminate </td><td rowspan="1" colspan="1">Obtuse, rarely rounded</td></tr><tr><td rowspan="1" colspan="1">Petiole length (cm)</td><td rowspan="1" colspan="1">1.1–1.7 (– 2)</td><td rowspan="1" colspan="1">1–1.3 (– 1.7)</td><td rowspan="1" colspan="1">2.6–3</td></tr><tr><td rowspan="1" colspan="1">Petiolule length (mm)</td><td rowspan="1" colspan="1">4–5</td><td rowspan="1" colspan="1">3–4 (– 5)</td><td rowspan="1" colspan="1">7–8</td></tr><tr><td rowspan="1" colspan="1">Leaflet size (cm)</td><td rowspan="1" colspan="1">6–9 (– 10.2) × 2.8–4 (– 5.1)</td><td rowspan="1" colspan="1">4–5.7 (– 6.4) × 2.0–2.5</td><td rowspan="1" colspan="1">10.1–12.5 (–15.4) × 4.5–6.5 (– 6.9)</td></tr><tr><td rowspan="1" colspan="1">Flower length (cm)</td><td rowspan="1" colspan="1">2.2–3.1</td><td rowspan="1" colspan="1">2–2.7</td><td rowspan="1" colspan="1">2.6–3.8</td></tr><tr><td rowspan="1" colspan="1">Fruit shape</td><td rowspan="1" colspan="1">Cylindrical, rounded in cross section</td><td rowspan="1" colspan="1">Cylindrical, rounded in cross section</td><td rowspan="1" colspan="1">Oblongoid, compressed in cross section</td></tr><tr><td rowspan="1" colspan="1">Seeds per fruit</td><td rowspan="1" colspan="1">Mostly &gt; 4</td><td rowspan="1" colspan="1">Mostly 1–2</td><td rowspan="1" colspan="1">Mostly &gt; 4</td></tr></tbody></table></table-wrap><fig id="F3" position="float" orientation="portrait"><label>Figure 3.</label><caption><p>Leaf morphology of the species recognized in the <italic><tp:taxon-name>Hymenaea courbaril</tp:taxon-name></italic> complex: <bold>A</bold> <italic><tp:taxon-name>Hymenaea longifolia</tp:taxon-name></italic> <bold>B</bold> <italic><tp:taxon-name>Hymenaea courbaril</tp:taxon-name></italic> <bold>C</bold> <italic><tp:taxon-name>Hymenaea altissima</tp:taxon-name></italic>. Scale bar = 1 cm.</p></caption><graphic xmlns:xlink="http://www.w3.org/1999/xlink" xlink:href="phytokeys-038-101-g003.jpg" position="float" orientation="portrait" xlink:type="simple"/></fig></tp:treatment-sec><ref-list><ref id="B12"><mixed-citation xmlns:xlink="http://www.w3.org/1999/xlink" xlink:type="simple"><person-group><name name-style="western"><surname>Ducke</surname><given-names>A</given-names></name></person-group> (<year>1935</year>)<article-title> As especies brasileiras de jatahy, jutahy ou jatobá (genero <italic>Hymenaea</italic> L., leguminosas cesalpiniaceas).</article-title><source>Annaes da Academia Brasileira de Sciencias </source><volume>7</volume> (<issue>3</issue>): <fpage>203</fpage>-<lpage>212</lpage>.</mixed-citation></ref><ref id="B21"><mixed-citation xmlns:xlink="http://www.w3.org/1999/xlink" xlink:type="simple"><person-group><name name-style="western"><surname>Lee</surname><given-names>Y-T</given-names></name><name name-style="western"><surname>Langenheim</surname><given-names>JH</given-names></name></person-group> (<year>1974</year>)<article-title> Additional new taxa and combinations in <italic>Hymenaea</italic> (Leguminosae, Caesalpinioideae).</article-title><source>Journal of the Arnold Arboretum </source><volume>55</volume> (<issue>3</issue>): <fpage>441</fpage>-<lpage>452</lpage>.</mixed-citation></ref><ref id="B22"><mixed-citation xmlns:xlink="http://www.w3.org/1999/xlink" xlink:type="simple"><!--PageBreak--><person-group><name name-style="western"><surname>Lee</surname><given-names>Y-T</given-names></name><name name-style="western"><surname>Langenheim</surname><given-names>JH</given-names></name></person-group> (<year>1975</year>)<source> Systematics of the genus <italic>Hymenaea L</italic>. (Leguminosae, Caesalpinioideae, Detarieae). University of California Publications in Botany 69: 109.</source></mixed-citation></ref><ref id="B30"><mixed-citation xmlns:xlink="http://www.w3.org/1999/xlink" xlink:type="simple"><person-group><name name-style="western"><surname>Pestana</surname><given-names>LTC</given-names></name></person-group> (<year>2010</year>)<source> Estudo taxonômico de <italic>Hymenea</italic> L.: complexo <italic>H. courbaril</italic>, <italic>H. martiana</italic> e <italic>H. stigonocarpa</italic> (Fabaceae: Caesalpinioidea: Detarieae). Masters thesis, Universidade Federal de Mato Grosso do Sul, Campo Grande, 45.</source></mixed-citation></ref><ref id="B13"><mixed-citation xmlns:xlink="http://www.w3.org/1999/xlink" xlink:type="simple"><person-group><name name-style="western"><surname>Egler</surname><given-names>W</given-names></name></person-group> (<year>1963</year>)<article-title> Adolpho Ducke–Traços biográficos, viagens e trabalhos.</article-title><source>Boletim do Museu Paraense Emílio Goeldi </source><volume>18</volume>: <fpage>1</fpage>-<lpage>129</lpage>.</mixed-citation></ref></ref-list></tp:taxon-treatment>
