# Supplementary material for: Morphological analyses suggest a new taxonomic circumscription for Hymenaea courbaril L. (Leguminosae, Caesalpinioideae)
Source: PhytoKeys. 2014 Jun 18;(38):101–18. doi: 10.3897/phytokeys.38.7408 (PMC4086212; doi:10.3897/phytokeys.38.7408)
Supplement: XML Treatment for Hymenaea longifolia [file phytokeys.38.7408-treatment3.xml]

<!DOCTYPE tp:taxon-treatment
  PUBLIC "-//TaxonX//DTD Taxonomic Treatment Publishing DTD v0 20100105//EN" "tax-treatment-NSO.dtd">
<tp:taxon-treatment xmlns:tp="http://www.plazi.org/taxpub"><tp:treatment-meta><mixed-citation publication-type="journal"><person-group><name><surname>Souza</surname><given-names>Isys Mascarenhas</given-names></name><name><surname>Funch</surname><given-names>Ligia Silveira</given-names></name><name><surname>de Queiroz</surname><given-names>Luciano Paganucci</given-names></name></person-group><article-title>Morphological analyses suggest a new taxonomic circumscription for
                    <italic>Hymenaea courbaril</italic> L. (Leguminosae, Caesalpinioideae)</article-title><source>PhytoKeys</source><day>18</day><month>6</month><year>2014</year><volume>2014</volume><issue>38</issue><fpage>101</fpage><lpage>118</lpage><pub-id pub-id-type="doi">10.3897/phytokeys.38.7408</pub-id></mixed-citation></tp:treatment-meta><tp:nomenclature><tp:taxon-name>
                        <tp:taxon-name-part taxon-name-part-type="genus">Hymenaea</tp:taxon-name-part>
                        <tp:taxon-name-part taxon-name-part-type="species">longifolia</tp:taxon-name-part>
                    <object-id xmlns:xlink="http://www.w3.org/1999/xlink" xlink:type="simple">urn:lsid:ipni.org:names:77140226-1</object-id>
                    </tp:taxon-name><tp:taxon-authority>(Benth.) I.M. Souza, Funch &amp; L.P. Queiroz</tp:taxon-authority><tp:taxon-status xmlns:xlink="http://www.w3.org/1999/xlink" xlink:type="simple">comb. et stat. nov.</tp:taxon-status><tp:nomenclature-citation-list><tp:nomenclature-citation><tp:taxon-name>Hymenaea splendida</tp:taxon-name><comment> var. <italic>longifolia</italic> Benth., Fl. Bras. (Martius) 15(2): 236. 1870. <italic><tp:taxon-name>Hymenaea courbaril</tp:taxon-name></italic> var. <italic>longifolia</italic> (Benth.) Y.T.Lee and Andrade-Lima, J. Arnold Arbor. 55: 448. 1974. Lectotype (designated here): Brasil, Bahia, Villa de Barra, <italic>Blanchet 3135</italic> (lectotype: R!, isolectotypes K!, P!).</comment></tp:nomenclature-citation></tp:nomenclature-citation-list></tp:nomenclature><tp:treatment-sec sec-type="Description"><title>Description. </title><p>Medium-sized trees c. 5–12 (–18) m tall. Petiole 2.6–3 cm long; petiolule 7–8 mm long; leaflets 10.1–12.5 (–15.4) × 4.5–6.5 (–6.9) cm, elliptic, narrow-elliptic, or oblong, not falcate, due to central vein with an angle c. 24°, apex obtuse or acute, base acute or rounded along the inner margin and rounded or slightly rounded along the outer margin, distance from the inner margin to central vein 10–11 mm in the basal region. Flower buds 2.2–3.3 cm long; flower 2.6–3.8 cm long; hypanthium 9–14 mm long; petals 1.3–2.1 cm long. Fruit oblongoid, compressed, wider at distal region, apex slightly truncate and apiculate.</p><p><italic><tp:taxon-name>Hymenaea longifolia</tp:taxon-name></italic>, as circumscribed here, is characterized by large leaflets, both longer and wider than those of the related species <italic><tp:taxon-name>Hymenaea courbaril</tp:taxon-name></italic> and <italic><tp:taxon-name>Hymenaea altissima</tp:taxon-name></italic>, with <!--PageBreak-->longer petioles and petiolules (<xref ref-type="table" rid="T4">Table 4</xref>). The leaflets are elliptic or oblong with obtuse (rarely acute) apices and rounded bases along the outer margin (<xref ref-type="fig" rid="F3">Figure 3</xref>). This species occurs in Seasonally Dry Forests within the Caatinga and Cerrado phytogeographical domains in northeastern Brazil, from Ceará State to the northern portion of Bahia State.</p><p>It was first described by <xref ref-type="bibr" rid="B4">Bentham (1870)</xref> as <italic><tp:taxon-name>Hymenaea splendida</tp:taxon-name></italic> var. <italic>longifolia</italic>, and considered related to <italic><tp:taxon-name>Hymenaea courbaril</tp:taxon-name></italic> and <italic><tp:taxon-name>Hymenaea stilbocarpa</tp:taxon-name></italic> because of the glabrous leaflets, but differing from them by having larger leaflets. <xref ref-type="bibr" rid="B22">Lee and Langenheim (1975)</xref> treated all these taxa under a more widely circumscribed <italic><tp:taxon-name>Hymenaea courbaril</tp:taxon-name></italic>, a position not supported by the results presented here. Lee and Langenheim (1975: 86) misinterpreted the specimen <italic>Blanchet 3135</italic> (R) as the holotype of <italic><tp:taxon-name>Hymenaea splendida</tp:taxon-name></italic> var. <italic>longifolia</italic>. However, when describing this variety, <xref ref-type="bibr" rid="B4">Bentham (1870</xref>: 236) cited two syntypes, <italic>Blanchet 3135</italic> (“ad Villa da Barra prov. Bahia”) and <italic>Gardner 1938</italic> (“Serra da Araripé, prov. Ceara”). Thus, the material cited by <xref ref-type="bibr" rid="B22">Lee and Langenheim (1975)</xref> as the holotype should be considered as a lectotype.</p></tp:treatment-sec><tp:treatment-sec><!--Section generated to contain objects referenced in tp:taxon-treatment.--><table-wrap id="T4" position="float" orientation="portrait"><label>Table 4.</label><caption><p>Morphological comparison between <italic><tp:taxon-name>Hymenaea courbaril</tp:taxon-name></italic>, <italic><tp:taxon-name>Hymenaea altissima</tp:taxon-name></italic>, and <italic><tp:taxon-name>Hymenaea longifolia</tp:taxon-name></italic>.</p></caption><table><tbody><tr><th rowspan="1" colspan="1"/><th rowspan="1" colspan="1"><italic><tp:taxon-name>Hymenaea courbaril</tp:taxon-name></italic></th><th rowspan="1" colspan="1"><italic><tp:taxon-name>Hymenaea altissima</tp:taxon-name></italic></th><th rowspan="1" colspan="1"><italic><tp:taxon-name>Hymenaea longifolia</tp:taxon-name></italic></th></tr><tr><td rowspan="1" colspan="1">Leaflet outline</td><td rowspan="1" colspan="1">Elliptic or ovate, not or slightly falcate</td><td rowspan="1" colspan="1">Falcately elliptic</td><td rowspan="1" colspan="1">Oblong or narrowly elliptic, not falcate</td></tr><tr><td rowspan="1" colspan="1">Inner margin of the leaflet</td><td rowspan="1" colspan="1">Straight or slightly concave</td><td rowspan="1" colspan="1">Strongly concave</td><td rowspan="1" colspan="1">Straight</td></tr><tr><td rowspan="1" colspan="1">Outer base of the leaflet</td><td rowspan="1" colspan="1">Slightly rounded</td><td rowspan="1" colspan="1">Truncate</td><td rowspan="1" colspan="1">Rounded</td></tr><tr><td rowspan="1" colspan="1">Apex</td><td rowspan="1" colspan="1">Acute, rarely obtuse</td><td rowspan="1" colspan="1">Abruptly acuminate </td><td rowspan="1" colspan="1">Obtuse, rarely rounded</td></tr><tr><td rowspan="1" colspan="1">Petiole length (cm)</td><td rowspan="1" colspan="1">1.1–1.7 (– 2)</td><td rowspan="1" colspan="1">1–1.3 (– 1.7)</td><td rowspan="1" colspan="1">2.6–3</td></tr><tr><td rowspan="1" colspan="1">Petiolule length (mm)</td><td rowspan="1" colspan="1">4–5</td><td rowspan="1" colspan="1">3–4 (– 5)</td><td rowspan="1" colspan="1">7–8</td></tr><tr><td rowspan="1" colspan="1">Leaflet size (cm)</td><td rowspan="1" colspan="1">6–9 (– 10.2) × 2.8–4 (– 5.1)</td><td rowspan="1" colspan="1">4–5.7 (– 6.4) × 2.0–2.5</td><td rowspan="1" colspan="1">10.1–12.5 (–15.4) × 4.5–6.5 (– 6.9)</td></tr><tr><td rowspan="1" colspan="1">Flower length (cm)</td><td rowspan="1" colspan="1">2.2–3.1</td><td rowspan="1" colspan="1">2–2.7</td><td rowspan="1" colspan="1">2.6–3.8</td></tr><tr><td rowspan="1" colspan="1">Fruit shape</td><td rowspan="1" colspan="1">Cylindrical, rounded in cross section</td><td rowspan="1" colspan="1">Cylindrical, rounded in cross section</td><td rowspan="1" colspan="1">Oblongoid, compressed in cross section</td></tr><tr><td rowspan="1" colspan="1">Seeds per fruit</td><td rowspan="1" colspan="1">Mostly &gt; 4</td><td rowspan="1" colspan="1">Mostly 1–2</td><td rowspan="1" colspan="1">Mostly &gt; 4</td></tr></tbody></table></table-wrap><fig id="F3" position="float" orientation="portrait"><label>Figure 3.</label><caption><p>Leaf morphology of the species recognized in the <italic><tp:taxon-name>Hymenaea courbaril</tp:taxon-name></italic> complex: <bold>A</bold> <italic><tp:taxon-name>Hymenaea longifolia</tp:taxon-name></italic> <bold>B</bold> <italic><tp:taxon-name>Hymenaea courbaril</tp:taxon-name></italic> <bold>C</bold> <italic><tp:taxon-name>Hymenaea altissima</tp:taxon-name></italic>. Scale bar = 1 cm.</p></caption><graphic xmlns:xlink="http://www.w3.org/1999/xlink" xlink:href="phytokeys-038-101-g003.jpg" position="float" orientation="portrait" xlink:type="simple"/></fig></tp:treatment-sec><ref-list><ref id="B4"><mixed-citation xmlns:xlink="http://www.w3.org/1999/xlink" xlink:type="simple"><person-group><name name-style="western"><surname>Bentham</surname><given-names>G</given-names></name></person-group> (<year>1870</year>)<article-title> Leguminosae II: <italic>Swartzieae</italic> et <italic>Caesalpinieae</italic>. In: Martius CFP (org.), Eichler AW, Urban I.</article-title><source>Flora Brasiliensis </source><volume>15</volume> (<issue>2</issue>): <fpage>234</fpage>-<lpage>237</lpage>.</mixed-citation></ref><ref id="B22"><mixed-citation xmlns:xlink="http://www.w3.org/1999/xlink" xlink:type="simple"><!--PageBreak--><person-group><name name-style="western"><surname>Lee</surname><given-names>Y-T</given-names></name><name name-style="western"><surname>Langenheim</surname><given-names>JH</given-names></name></person-group> (<year>1975</year>)<source> Systematics of the genus <italic>Hymenaea L</italic>. (Leguminosae, Caesalpinioideae, Detarieae). University of California Publications in Botany 69: 109.</source></mixed-citation></ref></ref-list></tp:taxon-treatment>
